# Supplementary material for: Metabolic heterogeneity in adrenocortical carcinoma impacts patient outcomes
Source: JCI Insight. 2023 Aug 22;8(16):e167007. doi: 10.1172/jci.insight.167007 (PMC10543722; doi:10.1172/jci.insight.167007)
Supplement: Supporting data values [file jciinsight-8-167007-s013.xls]

## Sheet: Sheet1
Patient_ID	Simpson's diversity index
1	0.229646
2	0.501957
3	0.45802
4	0.438044
5	0.286934
6	0.643745
7	0.0866052
8	0.334945
9	0.490608
10	0.580043
11	0.5
12	0.539445
13	0.676645
14	0.0566492
15	0.302191
16	0.652595
17	0.798608
18	0.486701
19	0.502568
20	0
21	0.345334
22	0.250269
23	0.419705
24	0.449065
25	0.139277
26	0.204937
27	0.651547
28	0.595031
29	0.641305
30	0.549698
31	0.619671
32	0.246403
33	0.598792
34	0.494156
35	0.311181
36	0.670983
37	0.211891
38	0.717958
39	0.63186
40	0.48085
41	0.284771
42	0.153352
43	0.756512
44	0.351061
45	0.332452
46	0.0593503
47	0.28577
48	0.564318
49	0.41808
50	0.4084
51	0.590382
52	0.408167
53	0.48721
54	0.254518
55	0.421509
56	0.763066
57	0
58	0.760644
59	0.5084
60	0.552584
61	0.145976
62	0.436914
63	0.578727
64	0.073553
65	0.581027
66	0.682615
67	0.691349
68	0.35124
69	0.535361
70	0.108417
71	0.297909
72	0.42167
